# Supplementary material for: MK-8527 is a novel inhibitor of HIV-1 reverse transcriptase translocation with potential for extended-duration dosing
Source: PLoS Biol. 2025 Aug 26;23(8):e3003308. doi: 10.1371/journal.pbio.3003308 (PMC12380353; doi:10.1371/journal.pbio.3003308)
Supplement: S1 Data — Data are presented as fold change in IC50 for each clinical isolate compared to the internal CNDO control virus. IC50, half maximal inhibitory concentration; WT, wild-type. (XLSX) [file pbio.3003308.s005.xlsx]

## Sheet: Fig. 6 Source
Source Data for Fig. 6. Activity of MK-8527 against HIV-1 subtypes
	Fold-Change	Geometric Mean	Standard Deviation
WT Subtype A #1	1.01	0.982287	0.121532
WT Subtype A #2	0.87
WT Subtype A #3	0.9
WT Subtype A #4	1.18
WT Subtype A #5	0.98
WT Subtype A1 #1	0.96	0.867013	0.125033
WT Subtype A1 #2	0.93
WT Subtype A1 #3	0.73
WT Subtype AE #1	0.72	0.609707	0.207798
WT Subtype AE #2	0.96
WT Subtype AE #3	0.46
WT Subtype AE #4	0.53
WT Subtype AE #5	0.5
WT Subtype AG #1	1.02	1.04701	0.188812
WT Subtype AG #2	0.85
WT Subtype AG #3	0.95
WT Subtype AG #4	1.34
WT Subtype AG #5	1.14
WT Subtype B #1	0.71	0.926201	0.225692
WT Subtype B #2	1.24
WT Subtype B #3	1.17
WT Subtype B #4	0.82
WT Subtype B #5	0.74
WT Subtype B #6	1.01
WT Subtype BF #1	1.11	0.791356	0.20137
WT Subtype BF #2	0.63
WT Subtype BF #3	0.92
WT Subtype BF #4	0.67
WT Subtype BF #5	0.72
WT Subtype C #1	1.19	0.960927	0.150167
WT Subtype C #2	0.85
WT Subtype C #3	1
WT Subtype C #4	0.81
WT Subtype C #5	1
WT Subtype D #1	0.82	0.712317	0.114018
WT Subtype D #2	0.8
WT Subtype D #3	0.56
WT Subtype D #4	0.64
WT Subtype D #5	0.78
WT Subtype F1 #1	0.94	0.771846	0.409909
WT Subtype F1 #2	0.57
WT Subtype F1 #3	0.48
WT Subtype F1 #4	1.38
WT Subtype G #1	0.71	0.752252	0.144465
WT Subtype G #2	1.01
WT Subtype G #3	0.76
WT Subtype G #4	0.65
WT Subtype G #5	0.68
WT Subtype H #1	0.72	0.549909
WT Subtype H #2	0.42
Data are presented as fold-change in IC50 for each clinical isolate compared to the internal CNDO control virus.
