# Supplementary material for: MK-8527 is a novel inhibitor of HIV-1 reverse transcriptase translocation with potential for extended-duration dosing
Source: PLoS Biol. 2025 Aug 26;23(8):e3003308. doi: 10.1371/journal.pbio.3003308 (PMC12380353; doi:10.1371/journal.pbio.3003308)
Supplement: S2 Data — PBMCs, human peripheral blood mononuclear cells; TP, triphosphate. (XLSX) [file pbio.3003308.s006.xlsx]

## Sheet: Fig. 10 Source
Source Data for Fig. 10 - Concentration-vs-time profiles of MK-8527 in plasma (A) and MK-8527-TP in PBMCs (B) following oral administration to rhesus monkeys at 50 mg/kg.
A. MK-8527 in plasma
	Concentration (µM)
Time (hr)	Subject 1	Subject 2	Subject 3	Arithmetic Mean Concentration (µM)	Standard Deviation
0.25	7.22	1.93	8.67	4.94354	3.54763
0.5	11	4.12	11.1	7.95312	4.00135
1	29.8	7.4	20.2	16.4538	11.238
2	30.5	11	27.8	21.0497	10.5655
4	16.9	15.2	15.4	15.8155	0.929157
6	10.1	14.3	9.31	11.0375	2.68217
24	2.34	1.81	1.27	1.75213	0.535008
30	1.04	0.811	0.584	0.789749	0.228001
48	0.305	0.258	0.129	0.216523	0.0911281
72	0.0907	0.0711	0.0479	0.0675986	0.0214252
168	0.0143	0.0113	0.00651	0.0101703	0.00392913
B. MK-8527-TP in PBMCs
	Concentration (µM)
Time (hr)	Subject 1	Subject 2	Subject 3	Arithmetic Mean Concentration (µM)	Standard Deviation
2	18.7693	6.46504	11.3124	11.1137	6.1981
24	15.3337	19.9964	11.0425	15.016	4.47822
72	5.67329	2.27777	1.67028	2.78427	2.15726
168	1.83321	0.384347	0.403335	0.657457	0.831076
